# Supplementary material for: The Intersection of Physical Inactivity, Dementia, and Gender: A Population-Based Study of All-Cause Mortality in Middle-Aged and Older Adults in Korea
Source: Medicina (Kaunas). 2026 Mar 26;62(4):628. doi: 10.3390/medicina62040628 (PMC13117097; doi:10.3390/medicina62040628)
Supplement: Supplementary file 1 [file medicina-62-00628-s001.zip]

Archive with 1 entries (1 files):
- medicina-4202089-supplementary.pdf
